# Supplementary material for: Verification of Candidate SNP Effects Reveals Two QTLs on BTA7 for Beef Marbling in Two Japanese Black Cattle Populations
Source: Genes (Basel). 2022 Jul 1;13(7):1190. doi: 10.3390/genes13071190 (PMC9320647; doi:10.3390/genes13071190)
Supplement: Supplementary file 1 [file genes-13-01190-s001.zip]

Archive with 1 entries (1 files):
- genes-1785468-supplementary.xlsx
