# Supplementary material for: Verification of Candidate SNP Effects Reveals Two QTLs on BTA7 for Beef Marbling in Two Japanese Black Cattle Populations
Source: Genes (Basel). 2022 Jul 1;13(7):1190. doi: 10.3390/genes13071190 (PMC9320647; doi:10.3390/genes13071190)
Supplement: Supplementary file 1 [file genes-13-01190-s001.zip › genes-1785468-supplementary.xlsx]

## Sheet: TableS1
Table S1 information of 96 selected SNPs and genotyping results in two cattle populations
SNP	position on BTA7 (UMD3.1)	SNP ID	gene	annotation	Hyogo			Miyazaki
No.	UMD3.1.1				Genotyping result	P_value	P_value with SNP93_ALDH7A1	Genotyping result	P_value	P_value with SNP37_ICAM1
1	12328954	rs110675126	TECR	downstream	genotyped	0.19142	0.252315	genotyped	0.4798	0.527572
2	12833387	rs211213999	DCAF15	splice	genotyped	0.27044	0.336215	genotyped	0.472323	0.804496
3	13554965	rs384845237	NACC1	3'UTR	genotyped	6.825e-05	0.0085334	genotyped	0.385975	0.816257
4	13587551	rs379936344	LYL1	3'UTR	genotyped	6.825e-05	0.0085334	genotyped	0.428518	0.865047
5	13732271		CALR	3'UTR	non-polymorphic			non-polymorphic
6	13790611		DNASE2	5'UTR	non-polymorphic			non-polymorphic
7	13793635		MAST1	missense	non-polymorphic			genotyped	0.216	0.305472
8	13909641	rs109126260	TNPO2	splice	failed			failed
9	13920354	rs209486333	TNPO2	3'UTR	failed			failed
10	13962108	rs211441522	MAN2B1	splice	genotyped	0.004615	0.0285193	genotyped	0.414	0.278973
11	15324733	rs109231464	ZNF177	5'UTR	genotyped	0.001085	0.266463	genotyped	0.7477	0.639477
12	15324752	rs110505850	ZNF177	5'UTR	failed			failed
13	15324767	rs110422145	ZNF177	5'UTR	failed			failed
14	15324839	rs109523412	ZNF177	5'UTR	genotyped	0.23336	0.732259	genotyped	0.4386	0.457061
15	15324883	rs136781592	ZNF177	5'UTR	failed			failed
16	15324921	rs134298659	ZNF177	5'UTR	failed			failed
17	15324936	rs110843162	ZNF177	5'UTR	genotyped	0.26966	0.729328	genotyped	0.4386	0.457061
18	15324984	rs136375497	ZNF177	5'UTR	genotyped	0.34284	0.712672	genotyped	0.6099	0.49332
19	15325097	rs135052426	ZNF177	5'UTR	genotyped	0.26966	0.729328	genotyped	0.3323	0.31789
20	15329176	rs132847639	ZNF177	5'UTR	genotyped	0.016086	0.571995	genotyped	0.4422	0.31871
21	15343484	rs137685287	ZNF177	missense	genotyped	0.001085	0.266463	genotyped	0.5629	0.402417
22	15343541	rs109322781	ZNF177	missense	non-polymorphic			non-polymorphic
23	15343547		ZNF177	missense	genotyped	0.001085	0.266463	genotyped	0.4422	0.31871
24	15343575	rs109787778	ZNF177	missense	genotyped	0.002021	0.276643	genotyped	0.6458	0.709996
25	15344665	rs133866182	ZNF177	missense	genotyped	0.001085	0.266463	genotyped	0.4422	0.31871
26	15344698	rs110682729	ZNF177	missense	genotyped	0.001085	0.266463	genotyped	0.7477	0.639477
27	15344831	rs137078409	ZNF177	missense	genotyped	0.0008692	0.257615	genotyped	0.5158	0.45889
28	15345669	rs41642661	ZNF177	3'UTR	genotyped	0.001085	0.266463	genotyped	0.7477	0.639477
29	15345999	rs133822586	ZNF177	3'UTR	genotyped	0.001085	0.266463	genotyped	0.395	0.366966
30	15346185	rs136951535	ZNF177	3'UTR	genotyped	0.001085	0.266463	genotyped	0.4422	0.31871
31	15346428	rs110344017	ZNF177	3'UTR	genotyped	0.001085	0.266463	genotyped	0.7477	0.639477
32	15346555	rs109550416	ZNF177	3'UTR	failed			failed
33	15346577	rs133615191	ZNF177	3'UTR	genotyped	0.001085	0.266463	genotyped	0.4422	0.31871
34	15813437	rs384302856	COL5A3	missense	failed			failed
35	15819376	rs209103883	RDH8	splice	genotyped	0.017039	0.444734	genotyped	0.05092	0.0276823
36	16005672	rs137099111	MRPL4	splice	genotyped	0.06185	0.647198	genotyped	0.003959	0.846392
37	16049421	rs110207241	ICAM1	missense	genotyped	0.043375	0.725209	genotyped	0.0003333	-
38	16057414	rs209660548	ICAM5	missense	genotyped	0.043375	0.725209	genotyped	0.0005279	0.483319
39	16069273	rs17870472	FDX2	splice	failed			failed
40	16072948	rs134437895	FDX2	missense	genotyped	0.037859	0.79925	genotyped	0.315	0.0459831
41	16083020	rs109288890	RAVER1	splice	genotyped	0.81308	0.424805	genotyped	0.0004661	0.793878
42	16114288	rs110465013	TYK2	splice	genotyped	0.0223	0.826672	genotyped	0.8133	0.218824
43	16121447		TYK2	missense	genotyped	0.02289	0.627989	genotyped	0.127015	0.0201858
44	17625373	rs378782062	PNPLA6	missense	genotyped	0.007784	0.0159083	genotyped	0.083958	0.0546643
45	17847185		EVI5L	5'UTR	non-polymorphic			non-polymorphic
46	17864009	rs133410434	EVI5L	3'UTR	genotyped	0.25776	0.727098	genotyped	0.17075	0.291816
47	17915044	rs135224354	TIMM44	splice	genotyped	0.20293	0.805529	genotyped	0.155603	0.283329
48	18003963	rs132745661	CCL25	3'UTR	genotyped	0.14098	0.899059	genotyped	0.135139	0.27346
49	18482525	rs383058723	ACTL9	3'UTR	failed			failed
50	18483758	rs135525700	ACTL9	missense	genotyped	0.20332	0.685356	genotyped	0.9949	0.905365
51	18483840	rs384156996	ACTL9	5'UTR	genotyped	0.10895	0.813076	genotyped	0.3321	0.301956
52	18483853	rs378743870	ACTL9	5'UTR	genotyped	0.09196	0.782524	genotyped	0.4038	0.354276
53	19222597	rs110993404	DENND1C	splice	genotyped	0.111616	0.488995	genotyped	0.574415	0.671755
54	19584096	rs111026901	RFX2	missense	genotyped	0.0303	0.559344	genotyped	0.58647	0.688032
55	19621723	rs136127368	RFX2	3'UTR	genotyped	0.0005485	0.654293	genotyped	0.016872	0.0501182
56	19690315	rs41255241	RANBP3	3'UTR	genotyped	0.0005485	0.654293	failed
57	19695368	rs136392429	VMAC	3'UTR	genotyped	0.0005485	0.654293	genotyped	0.0334552	0.0912972
58	19735327	rs137317925	FUT6	5'UTR	genotyped	0.001714	0.897074	genotyped	0.116301	0.190657
59	19738587	rs134491391	FUT6	5'UTR	failed			failed
60	19738626	rs207888359	FUT6	5'UTR	genotyped	0.06619	0.919543	genotyped	0.2754	0.407218
61	19833092	rs43502572	LONP1	3'UTR	genotyped	0.00201	0.937196	genotyped	0.146754	0.379302
62	19836409	rs43502567	HSD11B1L	3'UTR	genotyped	0.002986	0.983768	genotyped	0.0563699	0.424568
63	19846070		SAFB	3'UTR	failed			failed
64	19848914		SAFB	missense	genotyped	0.0004184	0.628383	non-polymorphic
65	20545840	rs43502679	PLIN3	upstream	non-polymorphic			non-polymorphic
66	20565976	rs41257211	FEM1A	3'UTR	genotyped	0.0008596	0.196719	genotyped	0.106063	0.455776
67	20697910	rs43505272	TNFAIP8L1	3'UTR	genotyped	0.0008016	0.195694	genotyped	0.241559	0.491984
68	21074824	rs208318920	SIRT6	upstream	genotyped	0.63794	0.654644	genotyped	0.4411	0.39172
69	21255720	rs209429614	EEF2	splice	genotyped	0.0022657	0.293048	genotyped	0.387794	0.321442
70	21607614	rs383654595	C7H19orf71	missense	failed			failed
71	21666911		LOC618071	missense	failed			failed
72	21666912		LOC618071	stop_gained	genotyped	0.0077981	0.48423	genotyped	0.170503	0.369196
73	21871755		NCLN	missense	genotyped	0.0077981	0.48423	genotyped	0.231682	0.467184
74	22089103		ZNF555	missense	non-polymorphic			non-polymorphic
75	22699044	rs43505518	AMH	missense	failed			failed
76	22699250	rs133615507	AMH	missense	failed			failed
77	22766398		MOB3A	3'UTR	non-polymorphic			non-polymorphic
78	22971354	rs137567995	KIF3A	splice	genotyped	0.002245	0.259646	genotyped	0.9914	0.593627
79	23098438		RAD50	missense	non-polymorphic			non-polymorphic
80	23336147	rs133012528	SLC22A5	missense	genotyped	0.003647	0.334052	genotyped	0.9084	0.561209
81	23388919	rs135321594	SLC22A4	missense	genotyped	0.00431	0.36754	genotyped	0.9084	0.561209
82	23444918	rs135843349	PDLIM4	missense	genotyped	0.006517	0.419616	genotyped	0.9084	0.561209
83	23481013	rs208392280	P4HA2	5'UTR	genotyped	0.0003311	0.788225	non-polymorphic
84	23499488	rs208069306	P4HA2	splice	genotyped	0.5408	0.25085	genotyped	0.0447086	0.252183
85	23885782	rs43508468	ACSL6	downstream	genotyped	0.0001361	0.636434	genotyped	0.6646	0.593367
86	26329353	rs109305471	SLC27A6	missense	genotyped	0.0001091	0.703625	genotyped	0.4445	0.619035
87	26329681	rs111023747	SLC27A6	5'UTR	genotyped	0.0001091	0.703625	genotyped	0.4346	0.599208
88	26330245	rs110893448	SLC27A6	upstream	failed			failed
89	26330633		SLC27A6	upstream	failed			failed
90	26333629	rs382189082	SLC27A6	upstream	genotyped	0.009804	0.636804	genotyped	0.0918242	0.246815
91	26694225		FBN2	upstream	non-polymorphic			non-polymorphic
92	28555858		PHAX	3'UTR	non-polymorphic			non-polymorphic
93	28585261	rs43507505	ALDH7A1	splice	genotyped	3.455e-05	-	genotyped	0.4592	0.677527
94	28585265	rs43507504	ALDH7A1	splice	genotyped	0.16865	0.84775	genotyped	0.4677	0.527507
95	28607904	rs211408787	ALDH7A1	missense	genotyped	0.0002985	0.856455	genotyped	0.1395	0.308256
96	28607911	rs135386687	ALDH7A1	missense	genotyped	3.753e-05	0.987393	genotyped	0.5773	0.801675

## Sheet: TableS2
Table S2 list of the genes that were located within the candidate region (15819376－16114288bp) on BTA7
Position	Gene	Official full name
15815791…15822349	RDH8	Retinol Dehydrogenase 8
15835252…15865462	LOC528040
15876346…15880689	C7H19orf66	shiftless antiviral inhibitor of ribosomal frameshifting
15880655…15890001	ANGPTL6	Angiopoietin Like 6
15890245…15894251	PPAN	Peter Pan Homolog
15894542…15896884	P2RY11	Purinergic Receptor P2YR11
15897382…15902004	EIF3G	Eukaryotic Translation Initiation Factor 3 Subunit G
15906316…15967867	DNMT1	DNA Methyltransferase 1
15974816…15982578	S1PR2	Sphingosine-1-Phosphate Receptor 2
15998193…16007540	MRPL4	Mitochondrial Ribosomal Protein L4
16017921…16030798	LOC782799
16012113…16051454	ICAM1	Intercellular Adhesion Molecule 1
16051745…16054144	ICAM4	Intercellular Adhesion Molecule 4
16054555…16061272	ICAM5	Intercellular Adhesion Molecule 5
16064967…16068155	ZGLP1	Zinc Finger GATA Like Protein 1
16068662…16073072	FDX1L	Ferredoxin 1 Like
16073290…16087131	RAVER1	Ribonucleoprotein PTB Binding 1
16087159…16094419	ICAM3	Intercellular Adhesion Molecule 3
16103271…16132950	TYK2	Tyrosine Kinase 2
